# Supplementary material for: The transplantation of the gut microbiome of fat-1 mice protects against colonic mucus layer disruption and endoplasmic reticulum stress induced by high fat diet
Source: Gut Microbes. 2024 May 26;16(1):2356270. doi: 10.1080/19490976.2024.2356270 (PMC11135845; doi:10.1080/19490976.2024.2356270)
Supplement: Supplemental Material [file KGMI_A_2356270_SM0177.zip]

Archive with 9 entries (9 files):
- FIGURE S1.jpg
- FIGURE S2.jpg
- FIGURE S3.jpg
- FIGURE S4.jpg
- FIGURE S5.jpg
- FIGURE S6.jpg
- FIGURE S7.jpg
- SUPPLEMENTAL Table 2 Tax Gen_1.xls
- SUPPLEMENTAL Table 3 Tax_Pathways_1.xls
