# Supplementary material for: The transplantation of the gut microbiome of fat-1 mice protects against colonic mucus layer disruption and endoplasmic reticulum stress induced by high fat diet
Source: Gut Microbes. 2024 May 26;16(1):2356270. doi: 10.1080/19490976.2024.2356270 (PMC11135845; doi:10.1080/19490976.2024.2356270)
Supplement: Supplemental Material [file KGMI_A_2356270_SM0177.zip › SUPPLEMENTAL Table 3 Tax_Pathways_1.xls]

## Sheet: tax_Pathways
	colnames (gen_table_filt)	WCTC	WCTF	WHTC	WHTF	Pval_groupTransfer	groupDiet	Pval_interaction	WC:TF	WH:TF	WC:TC	WH:TC	mWC:TF	mWH:TF	mWC:TC	mWH:TC	Pval_groupTransfer_adj	Pval_groupDiet_adj
136	superpathway of L-methionine biosynthesis (by sulfhydrylation)	1599.76	1177.24	1881.5	2395.88	0.742158	0.000159128	0.011575	c	a	bc	ab	1177.24	2395.88	1599.76	1881.5	0.87087	0.0411037
138	sucrose degradation IV (sucrose phosphorylase)	2167.96	1892.54	1133.74	826.077	0.185659	0.000250632	0.947731	ab	c	a	bc	1892.54	826.077	2167.96	1133.74	0.438102	0.0411037
302	nitrate reduction VI (assimilatory)	1169.9	1157.78	1677.65	1739.53	0.762706	0.00103107	0.801612	b	a	b	ab	1157.78	1739.53	1169.9	1677.65	0.874712	0.11273
299	superpathway of pyridoxal 5-phosphate biosynthesis and salvage	1468.62	1338.66	2210.05	2902.29	0.369546	0.00216354	0.237347	b	a	b	ab	1338.66	2902.29	1468.62	2210.05	0.574461	0.17741
92	superpathway of L-lysine, L-threonine and L-methionine biosynthesis I	3311.16	3143.11	3655.61	4721.43	0.154281	0.00458125	0.0617859	b	a	b	ab	3143.11	4721.43	3311.16	3655.61	0.42877	0.187831
239	fatty acid salvage	149.668	189.657	108.576	58.9528	0.819143	0.00429691	0.119453	a	b	ab	ab	189.657	58.9528	149.668	108.576	0.920133	0.187831
258	myo-, chiro- and scillo-inositol degradation	623.474	505.809	908.528	960.833	0.856201	0.00449359	0.481169	b	a	ab	ab	505.809	960.833	623.474	908.528	0.926698	0.187831
308	pyridoxal 5-phosphate biosynthesis I	1147.9	1039.03	1700.6	2346.41	0.338003	0.00407813	0.215931	b	a	b	ab	1039.03	2346.41	1147.9	1700.6	0.574461	0.187831
290	tRNA processing	1136.76	1095.82	1250.39	1742.69	0.092305	0.00665609	0.0537887	b	a	b	ab	1095.82	1742.69	1136.76	1250.39	0.42877	0.200129
315	sulfate reduction I (assimilatory)	1285.29	1053.43	1460.89	1973.61	0.443521	0.00671165	0.0611016	b	a	ab	ab	1053.43	1973.61	1285.29	1460.89	0.640859	0.200129
316	superpathway of sulfate assimilation and cysteine biosynthesis	2433.62	2074.45	2725.12	3563.74	0.415415	0.00609943	0.0602214	b	a	ab	ab	2074.45	3563.74	2433.62	2725.12	0.616543	0.200129
62	L-methionine biosynthesis I	1283.59	1226.28	1389.24	1992.01	0.102808	0.0113187	0.0548821	b	a	b	ab	1226.28	1992.01	1283.59	1389.24	0.42877	0.203546
70	superpathway of S-adenosyl-L-methionine biosynthesis	1875.96	1809.35	2033.86	2878.13	0.099789	0.0116477	0.0604059	b	a	b	ab	1809.35	2878.13	1875.96	2033.86	0.42877	0.203546
80	TCA cycle IV (2-oxoglutarate decarboxylase)	309.642	357.519	208.232	135.064	0.782724	0.010907	0.318787	a	a	a	a	357.519	135.064	309.642	208.232	0.891435	0.203546
96	myo-inositol degradation I	163.615	65.5563	276.218	162.404	0.011654	0.00984644	0.833855	b	ab	ab	a	65.5563	162.404	163.615	276.218	0.42877	0.203546
128	glutaryl-CoA degradation	851.086	695.813	1024	1170.41	0.985165	0.0104451	0.215257	b	a	ab	ab	695.813	1170.41	851.086	1024	0.992421	0.203546
135	superpathway of sulfur oxidation (Acidianus ambivalens)	1838.05	1600.53	1990.84	2895.61	0.207013	0.00898155	0.0396689	b	a	b	ab	1600.53	2895.61	1838.05	1990.84	0.461907	0.203546
137	superpathway of L-methionine biosynthesis (transsulfuration)	2563.68	2516.92	2791.7	3881.74	0.0910223	0.0121506	0.0717952	b	a	b	ab	2516.92	3881.74	2563.68	2791.7	0.42877	0.203546
230	thiazole biosynthesis II (Bacillus)	1711.31	1709.91	1869.21	2691.95	0.0661324	0.0124113	0.0694036	b	a	b	ab	1709.91	2691.95	1711.31	1869.21	0.42877	0.203546
250	superpathway of pyrimidine deoxyribonucleotides de novo biosynthesis	2922.67	2394.96	3302.93	4202.12	0.614688	0.00893488	0.0826974	b	a	ab	ab	2394.96	4202.12	2922.67	3302.93	0.757961	0.203546
19	pyruvate fermentation to butanoate	1595.21	1354.08	1899.81	2212.21	0.841312	0.0186416	0.249365	a	a	a	a	1354.08	2212.21	1595.21	1899.81	0.926698	0.238629
53	superpathway of glycolysis, pyruvate dehydrogenase, TCA, and glyoxylate bypass	175.655	225.886	118.319	94.8072	0.770803	0.0188418	0.340704	a	a	a	a	225.886	94.8072	175.655	118.319	0.880917	0.238629
102	superpathway of polyamine biosynthesis II	392.322	362.31	216.819	281.015	0.837358	0.0183833	0.354893	a	a	a	a	362.31	281.015	392.322	216.819	0.926698	0.238629
214	superpathway of Clostridium acetobutylicum acidogenic fermentation	1962.67	1688.34	2324.37	2700.92	0.816543	0.0189157	0.252899	a	a	a	a	1688.34	2700.92	1962.67	2324.37	0.920133	0.238629
232	superpathway of thiamin diphosphate biosynthesis II	3420.84	3262.97	3592.85	4822.39	0.128356	0.0161463	0.0558356	b	a	b	ab	3262.97	4822.39	3420.84	3592.85	0.42877	0.238629
318	superpathway of glyoxylate bypass and TCA	89.2691	116.193	59.8057	47.7994	0.748956	0.0181737	0.330046	a	a	a	a	116.193	47.7994	89.2691	59.8057	0.871127	0.238629
107	superpathway of histidine, purine, and pyrimidine biosynthesis	4089.5	3447.34	4443.84	5458.41	0.689512	0.0218433	0.107572	b	a	ab	ab	3447.34	5458.41	4089.5	4443.84	0.831471	0.265356
176	TCA cycle VI (obligate autotrophs)	2834.1	2374.62	3310.74	4370.09	0.552401	0.0250099	0.164288	a	a	a	a	2374.62	4370.09	2834.1	3310.74	0.72139	0.282871
282	anhydromuropeptides recycling	2987.01	2445.26	3789.47	4415.63	0.901963	0.0248215	0.33065	a	a	a	a	2445.26	4415.63	2987.01	3789.47	0.954335	0.282871
309	TCA cycle VIII (helicobacter)	2310.4	1905.49	2675.99	3084.4	0.962366	0.0261244	0.232899	a	a	a	a	1905.49	3084.4	2310.4	2675.99	0.986426	0.285627
31	fatty acid &beta;-oxidation I	1002.88	811.241	1195	1368.15	0.990938	0.0272047	0.271816	a	a	a	a	811.241	1368.15	1002.88	1195	0.992421	0.287843
317	TCA cycle I (prokaryotic)	4207.39	3876.04	4666.94	5900.33	0.403745	0.0302703	0.169678	a	a	a	a	3876.04	5900.33	4207.39	4666.94	0.604696	0.310271
90	reductive TCA cycle I	1694.86	1240.99	2117.65	2644.76	0.897791	0.0315416	0.24125	a	a	a	a	1240.99	2644.76	1694.86	2117.65	0.952995	0.310804
193	superpathway of menaquinol-8 biosynthesis II	1412.89	1081.29	1459.02	1756.75	0.927238	0.0327476	0.0682466	b	a	ab	ab	1081.29	1756.75	1412.89	1459.02	0.968851	0.310804
212	chondroitin sulfate degradation I (bacterial)	176.661	97.4517	212.761	441.42	0.388068	0.0331651	0.0888661	b	a	ab	ab	97.4517	441.42	176.661	212.761	0.589288	0.310804
149	adenosine nucleotides degradation IV	1.8285	2.27114	6.38922	12.1997	0.32776	0.0361965	0.4254	a	a	a	a	2.27114	12.1997	1.8285	6.38922	0.574461	0.32276
177	superpathay of heme biosynthesis from glutamate	1051.32	818.812	1392.74	1603.93	0.992421	0.0364089	0.398192	a	a	a	a	818.812	1603.93	1051.32	1392.74	0.992421	0.32276
63	L-methionine biosynthesis III	1745.05	1539.55	1944.38	2244.05	0.805148	0.0464821	0.262159	a	a	a	a	1539.55	2244.05	1745.05	1944.38	0.910651	0.375549
116	aerobic respiration I (cytochrome c)	2978.21	2262.26	3847.31	4761.53	0.872538	0.0469436	0.329611	a	a	a	a	2262.26	4761.53	2978.21	3847.31	0.935269	0.375549
117	urea cycle	534.217	353.441	527.89	845.762	0.575721	0.0467971	0.0499541	b	a	ab	ab	353.441	845.762	534.217	527.89	0.72139	0.375549
291	methylphosphonate degradation I	30.5938	69.3966	16.1779	22.9712	0.140618	0.0441386	0.284262	a	a	a	a	69.3966	22.9712	30.5938	16.1779	0.42877	0.375549
52	superpathway of glycolysis and Entner-Doudoroff	4365.35	4221.51	4489.1	5865.11	0.176852	0.0519488	0.102084	a	a	a	a	4221.51	5865.11	4365.35	4489.1	0.438102	0.396261
57	heme biosynthesis I (aerobic)	491.528	364.456	650.131	781.494	0.954221	0.0508196	0.373247	a	a	a	a	364.456	781.494	491.528	650.131	0.981143	0.396261
8	superpathway of L-arginine, putrescine, and 4-aminobutanoate degradation	1.10259	2.33191	0.128183	0	0.573444	0.0744087	0.458277	a	a	a	a	2.33191	0	1.10259	0.128183	0.72139	0.415355
29	enterobacterial common antigen biosynthesis	1.17161	2.39551	0.137033	0	0.594789	0.0750474	0.47416	a	a	a	a	2.39551	0	1.17161	0.137033	0.739282	0.415355
30	enterobactin biosynthesis	2.51619	5.32069	0.293017	0	0.573601	0.0744123	0.458262	a	a	a	a	5.32069	0	2.51619	0.293017	0.72139	0.415355
33	superpathway of fatty acid biosynthesis initiation (E. coli)	2962.41	3727.84	1795.68	2518.21	0.302818	0.0864053	0.974515	a	a	a	a	3727.84	2518.21	2962.41	1795.68	0.551802	0.415355
46	superpathway of &beta;-D-glucuronide and D-glucuronate degradation	3583.01	3516.78	3213.67	2876.97	0.455604	0.0860866	0.639161	a	a	a	a	3516.78	2876.97	3583.01	3213.67	0.647824	0.415355
60	L-histidine degradation I	2439.07	2417.32	2594.94	3608.71	0.189745	0.074608	0.177376	a	a	a	a	2417.32	3608.71	2439.07	2594.94	0.440035	0.415355
65	superpathway of (Kdo)2-lipid A biosynthesis	3.75346	7.98651	0.439667	0	0.569896	0.0742586	0.454926	a	a	a	a	7.98651	0	3.75346	0.439667	0.72139	0.415355
66	ketogluconate metabolism	0.449029	0.932286	0.210283	0	0.693092	0.0727856	0.288304	a	a	a	a	0.932286	0	0.449029	0.210283	0.832725	0.415355
72	superpathway of methylglyoxal degradation	1.1419	2.4345	0.136817	0	0.569215	0.0741145	0.452493	a	a	a	a	2.4345	0	1.1419	0.136817	0.72139	0.415355
73	NAD salvage pathway II	311.988	236.225	462.685	340.109	0.190722	0.0813197	0.738846	a	a	a	a	236.225	340.109	311.988	462.685	0.440035	0.415355
78	superpathway of L-arginine and L-ornithine degradation	1.10259	2.33191	0.128183	0	0.573444	0.0744087	0.458277	a	a	a	a	2.33191	0	1.10259	0.128183	0.72139	0.415355
79	superpathway of ornithine degradation	0.939771	1.98583	0.109533	0	0.574024	0.0743989	0.4585	a	a	a	a	1.98583	0	0.939771	0.109533	0.72139	0.415355
97	phosphopantothenate biosynthesis I	4878.28	5039.89	5108.03	6523.28	0.0925619	0.064818	0.181545	a	a	a	a	5039.89	6523.28	4878.28	5108.03	0.42877	0.415355
98	pantothenate and coenzyme A biosynthesis I	5765.02	6018.26	6034.1	7541.17	0.0936989	0.0838192	0.23146	a	a	a	a	6018.26	7541.17	5765.02	6034.1	0.42877	0.415355
108	CMP-3-deoxy-D-manno-octulosonate biosynthesis I	2888.12	2847.41	3001.03	4107.29	0.184574	0.0841664	0.158297	a	a	a	a	2847.41	4107.29	2888.12	3001.03	0.438102	0.415355
120	L-glutamate degradation VIII (to propanoate)	1.39966	3.17921	0.197567	0	0.544073	0.0783078	0.422801	a	a	a	a	3.17921	0	1.39966	0.197567	0.72139	0.415355
182	stearate biosynthesis II (bacteria and plants)	3435.94	4339.91	2082.41	2931.8	0.291112	0.0834768	0.971827	a	a	a	a	4339.91	2931.8	3435.94	2082.41	0.53833	0.415355
196	palmitoleate biosynthesis I (from (5Z)-dodec-5-enoate)	3453.37	4382.07	2105.16	2958.77	0.287938	0.0855253	0.961665	a	a	a	a	4382.07	2958.77	3453.37	2105.16	0.53833	0.415355
205	Kdo transfer to lipid IVA III (Chlamydia)	2689.02	2623.61	2800.65	3844.13	0.199334	0.0783653	0.151667	a	a	a	a	2623.61	3844.13	2689.02	2800.65	0.447818	0.415355
211	pyrimidine deoxyribonucleotides de novo biosynthesis III	2339.76	2602.58	2607.11	3534.76	0.0720889	0.06904	0.312174	a	a	a	a	2602.58	3534.76	2339.76	2607.11	0.42877	0.415355
215	guanosine nucleotides degradation III	3754.81	3300.07	3815.73	4506.78	0.727805	0.0675203	0.107994	a	a	a	a	3300.07	4506.78	3754.81	3815.73	0.864928	0.415355
219	superpathway of L-tryptophan biosynthesis	5.68921	12.0244	0.65975	0	0.573783	0.0744238	0.458743	a	a	a	a	12.0244	0	5.68921	0.65975	0.72139	0.415355
226	methylaspartate cycle	4.35101	9.37084	0.753917	0	0.595032	0.0879231	0.443928	a	a	a	a	9.37084	0	4.35101	0.753917	0.739282	0.415355
235	TCA cycle V (2-oxoglutarate:ferredoxin oxidoreductase)	5628.06	5548.63	6026.64	7577.24	0.264126	0.0702879	0.227317	a	a	a	a	5548.63	7577.24	5628.06	6026.64	0.533321	0.415355
266	1,4-dihydroxy-6-naphthoate biosynthesis II	673.761	492.929	694.445	807.094	0.735562	0.0886428	0.146116	a	a	a	a	492.929	807.094	673.761	694.445	0.87087	0.415355
300	(5Z)-dodec-5-enoate biosynthesis	3401.87	4311.3	2081.76	2924.79	0.286563	0.0867761	0.965433	a	a	a	a	4311.3	2924.79	3401.87	2081.76	0.53833	0.415355
313	adenosine nucleotides degradation II	3377.04	2862.54	3486.54	4091.43	0.887602	0.0575577	0.119622	a	a	a	a	2862.54	4091.43	3377.04	3486.54	0.945239	0.415355
74	lipid IVA biosynthesis	2897.29	2852.57	2997.09	4133.45	0.189622	0.0926753	0.160568	a	a	a	a	2852.57	4133.45	2897.29	2997.09	0.440035	0.426248
233	thiamin salvage II	5299.94	5325.13	5309.36	6499.46	0.0983105	0.0948662	0.112941	a	a	a	a	5325.13	6499.46	5299.94	5309.36	0.42877	0.426248
277	oleate biosynthesis IV (anaerobic)	3789.2	4777.51	2358.28	3305.2	0.283282	0.0939235	0.980367	a	a	a	a	4777.51	3305.2	3789.2	2358.28	0.53833	0.426248
305	mycolate biosynthesis	3846.51	4845.15	2405.05	3371.44	0.281363	0.0963183	0.984878	a	a	a	a	4845.15	3371.44	3846.51	2405.05	0.53833	0.426925
4	superpathway of chorismate metabolism	9.25831	15.1063	2.54197	0	0.833245	0.104476	0.52881	a	a	a	a	15.1063	0	9.25831	2.54197	0.926698	0.439336
104	polyisoprenoid biosynthesis (E. coli)	5639.27	5901.5	5959.67	7617.14	0.127967	0.103066	0.269548	a	a	a	a	5901.5	7617.14	5639.27	5959.67	0.42877	0.439336
134	peptidoglycan biosynthesis II (staphylococci)	156.346	148.903	50.0704	55.9161	0.934383	0.104254	0.911	a	a	a	a	148.903	55.9161	156.346	50.0704	0.968851	0.439336
155	urate biosynthesis/inosine 5-phosphate degradation	7099.86	7377.27	7402.33	9373.73	0.116709	0.103252	0.237274	a	a	a	a	7377.27	9373.73	7099.86	7402.33	0.42877	0.439336
263	superpathway of GDP-mannose-derived O-antigen building blocks biosynthesis	4917.66	5328.86	5263.88	6750.67	0.087585	0.106944	0.329808	a	a	a	a	5328.86	6750.67	4917.66	5263.88	0.42877	0.444022
2	4-hydroxyphenylacetate degradation	0.119457	0	0.285367	0.232057	0.536865	0.130403	0.798099	a	a	a	a	0	0.232057	0.119457	0.285367	0.72139	0.473832
9	arginine, ornithine and proline interconversion	1120.56	950.797	1119.33	1270.37	0.928308	0.123277	0.135134	a	a	a	a	950.797	1270.37	1120.56	1119.33	0.968851	0.473832
26	nitrate reduction I (denitrification)	0.0471429	0	0.11	0.0942857	0.570609	0.130147	0.758456	a	a	a	a	0	0.0942857	0.0471429	0.11	0.72139	0.473832
38	superpathway of hexuronide and hexuronate degradation	3683.87	3677.73	3330.93	3152.77	0.70441	0.12189	0.757841	a	a	a	a	3677.73	3152.77	3683.87	3330.93	0.843236	0.473832
50	superpathway of glycol metabolism and degradation	78.0444	124.379	61.8698	68.7166	0.268228	0.122658	0.39796	a	a	a	a	124.379	68.7166	78.0444	61.8698	0.533321	0.473832
89	octane oxidation	0.0942857	0	0.22	0.188571	0.570609	0.130147	0.758456	a	a	a	a	0	0.188571	0.0942857	0.22	0.72139	0.473832
140	catechol degradation III (ortho-cleavage pathway)	0.0585286	0	0.136567	0.117057	0.570609	0.130147	0.758456	a	a	a	a	0	0.117057	0.0585286	0.136567	0.72139	0.473832
144	aromatic compounds degradation via &beta;-ketoadipate	0.0585286	0	0.136567	0.117057	0.570609	0.130147	0.758456	a	a	a	a	0	0.117057	0.0585286	0.136567	0.72139	0.473832
156	allantoin degradation to glyoxylate III	157.749	226.575	252.992	287.623	0.268286	0.126551	0.729801	a	a	a	a	226.575	287.623	157.749	252.992	0.533321	0.473832
180	palmitate biosynthesis II (bacteria and plants)	3577.27	4327.66	2266.8	3122.47	0.340843	0.118515	0.946433	a	a	a	a	4327.66	3122.47	3577.27	2266.8	0.574461	0.473832
261	L-arabinose degradation IV	0.0929	0	0.21615	0.186786	0.576232	0.130034	0.752679	a	a	a	a	0	0.186786	0.0929	0.21615	0.72139	0.473832
273	mannan degradation	1913.58	2083.29	2033.07	2904.05	0.103175	0.131459	0.269375	a	a	a	a	2083.29	2904.05	1913.58	2033.07	0.42877	0.473832
54	glyoxylate cycle	81.6568	128.434	65.2964	72.0424	0.290706	0.137849	0.416714	a	a	a	a	128.434	72.0424	81.6568	65.2964	0.53833	0.486177
320	superpathway of thiamin diphosphate biosynthesis I	4519.23	4584.07	4493.57	5858.47	0.104219	0.137205	0.137703	a	a	a	a	4584.07	5858.47	4519.23	4493.57	0.42877	0.486177
45	glucose and glucose-1-phosphate degradation	2.66217	2.94203	2.11293	0.717114	0.543492	0.144234	0.382235	a	a	a	a	2.94203	0.717114	2.66217	2.11293	0.72139	0.497986
105	ppGpp biosynthesis	3.32761	3.67731	2.64105	0.896371	0.543456	0.144227	0.38225	a	a	a	a	3.67731	0.896371	3.32761	2.64105	0.72139	0.497986
95	hexitol fermentation to lactate, formate, ethanol and acetate	306.31	292.926	166.105	176.167	0.935796	0.153249	0.893671	a	a	a	a	292.926	176.167	306.31	166.105	0.968851	0.5236
127	L-arginine biosynthesis III (via N-acetyl-L-citrulline)	4223.44	4201.2	4322.53	5426.04	0.257477	0.158153	0.242877	a	a	a	a	4201.2	5426.04	4223.44	4322.53	0.533321	0.534785
213	pyruvate fermentation to acetone	4230.04	3863.39	4366.19	5028.11	0.74608	0.164054	0.282357	a	a	a	a	3863.39	5028.11	4230.04	4366.19	0.87087	0.54908
81	pyruvate fermentation to propanoate I	5390.78	5594.63	5639.11	7152.89	0.194826	0.166647	0.325053	a	a	a	a	5594.63	7152.89	5390.78	5639.11	0.44071	0.549504
109	superpathway of taurine degradation	1.4902	2.60927	0.729417	0.501471	0.688252	0.167532	0.518099	a	a	a	a	2.60927	0.501471	1.4902	0.729417	0.831471	0.549504
93	incomplete reductive TCA cycle	6810.2	7045.17	6962.93	9179.12	0.155302	0.171808	0.250018	a	a	a	a	7045.17	9179.12	6810.2	6962.93	0.42877	0.557952
14	L-arginine degradation II (AST pathway)	1.56209	1.60074	1.30708	0.448214	0.424615	0.176014	0.394681	a	a	a	a	1.60074	0.448214	1.56209	1.30708	0.622835	0.56571
208	GDP-D-glycero-&alpha;-D-manno-heptose biosynthesis	1226.16	1322.34	1515.86	1501.48	0.757934	0.177647	0.743805	a	a	a	a	1322.34	1501.48	1226.16	1515.86	0.874712	0.56571
88	purine nucleobases degradation I (anaerobic)	3151.06	2691.87	3179.77	3474.22	0.799745	0.197439	0.24689	a	a	a	a	2691.87	3474.22	3151.06	3179.77	0.90767	0.571212
150	GDP-mannose biosynthesis	5938.4	6454.95	6229.34	7899.18	0.104256	0.186046	0.386994	a	a	a	a	6454.95	7899.18	5938.4	6229.34	0.42877	0.571212
159	1,4-dihydroxy-2-naphthoate biosynthesis I	45.7356	40.7342	22.7964	23.9863	0.85091	0.192224	0.834952	a	a	a	a	40.7342	23.9863	45.7356	22.7964	0.926698	0.571212
160	superpathway of menaquinol-8 biosynthesis I	148.262	133.254	76.3839	80.4448	0.861716	0.198531	0.840489	a	a	a	a	133.254	80.4448	148.262	76.3839	0.926698	0.571212
161	superpathway of menaquinol-7 biosynthesis	148.621	133.57	76.4504	80.506	0.861614	0.198167	0.840736	a	a	a	a	133.57	80.506	148.621	76.4504	0.926698	0.571212
168	superpathway of demethylmenaquinol-8 biosynthesis	101.399	91.0136	51.4667	54.183	0.860259	0.195625	0.841432	a	a	a	a	91.0136	54.183	101.399	51.4667	0.926698	0.571212
170	superpathway of phylloquinol biosynthesis	52.2071	46.5061	26.0406	27.4	0.851106	0.19236	0.835056	a	a	a	a	46.5061	27.4	52.2071	26.0406	0.926698	0.571212
172	superpathway of menaquinol-11 biosynthesis	131.059	117.647	67.1157	70.6704	0.860189	0.197244	0.839984	a	a	a	a	117.647	70.6704	131.059	67.1157	0.926698	0.571212
173	superpathway of menaquinol-12 biosynthesis	131.059	117.647	67.1157	70.6704	0.860189	0.197244	0.839984	a	a	a	a	117.647	70.6704	131.059	67.1157	0.926698	0.571212
174	superpathway of menaquinol-13 biosynthesis	131.059	117.647	67.1157	70.6704	0.860189	0.197244	0.839984	a	a	a	a	117.647	70.6704	131.059	67.1157	0.926698	0.571212
210	8-amino-7-oxononanoate biosynthesis I	3153.58	3868.44	2142.13	3186.92	0.181494	0.182322	0.789656	a	a	a	a	3868.44	3186.92	3153.58	2142.13	0.438102	0.571212
223	queuosine biosynthesis	3693.88	4014.81	3796.06	4990.83	0.0842741	0.200678	0.312187	a	a	a	a	4014.81	4990.83	3693.88	3796.06	0.42877	0.572369
242	pyrimidine deoxyribonucleotides de novo biosynthesis II	4283.45	4749.21	4504.38	5958.13	0.0990875	0.2054	0.39032	a	a	a	a	4749.21	5958.13	4283.45	4504.38	0.42877	0.580786
267	1,4-dihydroxy-6-naphthoate biosynthesis I	484.024	437.311	477.385	631.067	0.494143	0.215874	0.204506	a	a	a	a	437.311	631.067	484.024	477.385	0.678154	0.605186
130	toluene degradation I (aerobic) (via o-cresol)	28.5566	27.2962	4.70222	6.99883	0.982113	0.224629	0.9206	a	a	a	a	27.2962	6.99883	28.5566	4.70222	0.992421	0.619145
131	toluene degradation II (aerobic) (via 4-methylcatechol)	28.5566	27.2962	4.70222	6.99883	0.982113	0.224629	0.9206	a	a	a	a	27.2962	6.99883	28.5566	4.70222	0.992421	0.619145
175	superpathway of geranylgeranyldiphosphate biosynthesis I (via mevalonate)	328.215	581.264	156.136	224.814	0.484092	0.229437	0.675206	a	a	a	a	581.264	224.814	328.215	156.136	0.667152	0.619667
279	mevalonate pathway I	234.112	423.34	109.911	159.056	0.481366	0.230486	0.665836	a	a	a	a	423.34	159.056	234.112	109.911	0.666194	0.619667
307	NAD biosynthesis I (from aspartate)	6589.31	6703.12	6524.7	7903.19	0.135515	0.230139	0.202009	a	a	a	a	6703.12	7903.19	6589.31	6524.7	0.42877	0.619667
37	fucose degradation	722.645	721.211	899.222	796.268	0.658933	0.235474	0.622407	a	a	a	a	721.211	796.268	722.645	899.222	0.806455	0.622868
289	superpathway of heme biosynthesis from uroporphyrinogen-III	151.737	202.339	261.519	255.738	0.689369	0.234065	0.672761	a	a	a	a	202.339	255.738	151.737	261.519	0.831471	0.622868
28	dTDP-L-rhamnose biosynthesis I	9392.05	10180	10010.1	11456.2	0.164991	0.23994	0.683399	a	a	a	a	10180	11456.2	9392.05	10010.1	0.431343	0.629603
3	aerobactin biosynthesis	0	0.101429	0	0	0.346722	0.328506	0.34745	a	a	a	a	0.101429	0	0	0	0.574461	0.633824
15	biotin biosynthesis I	3224.27	3823.05	2315.06	3394.84	0.185074	0.274801	0.687126	a	a	a	a	3823.05	3394.84	3224.27	2315.06	0.438102	0.633824
16	superpathway of branched amino acid biosynthesis	11452.4	12663.9	12247.4	14029.3	0.125119	0.267328	0.769325	a	a	a	a	12663.9	14029.3	11452.4	12247.4	0.42877	0.633824
18	catechol degradation to &beta;-ketoadipate	0.292286	1.64286	0.132	0.113143	0.451041	0.321512	0.434977	a	a	a	a	1.64286	0.113143	0.292286	0.132	0.646914	0.633824
32	fatty acid elongation -- saturated	6924.56	7468.22	7089.01	8825.19	0.146551	0.314778	0.4431	a	a	a	a	7468.22	8825.19	6924.56	7089.01	0.42877	0.633824
35	superpathway of tetrahydrofolate biosynthesis and salvage	6327.42	7137.63	6523.88	8247.24	0.0692936	0.326286	0.502264	a	a	a	a	7137.63	8247.24	6327.42	6523.88	0.42877	0.633824
42	D-glucarate degradation I	253.467	213.222	91.1906	241.811	0.441891	0.324469	0.141299	a	a	a	a	213.222	241.811	253.467	91.1906	0.640859	0.633824
47	L-ornithine biosynthesis	8128.47	9057.31	8770.23	9906.9	0.156046	0.309536	0.886835	a	a	a	a	9057.31	9906.9	8128.47	8770.23	0.42877	0.633824
55	superpathway of glycerol degradation to 1,3-propanediol	0	1.41944	2.89462	6.58633	0.458217	0.261026	0.751167	a	a	a	a	1.41944	6.58633	0	2.89462	0.647824	0.633824
56	3-phenylpropanoate and 3-(3-hydroxyphenyl)propanoate degradation to 2-oxopent-4-enoate	0	0.110643	0	0	0.346722	0.328506	0.34745	a	a	a	a	0.110643	0	0	0	0.574461	0.633824
61	L-histidine biosynthesis	8995.38	9997.48	9594.66	11085.6	0.101592	0.263732	0.746005	a	a	a	a	9997.48	11085.6	8995.38	9594.66	0.42877	0.633824
64	L-isoleucine biosynthesis I (from threonine)	12362	13635.1	13233.2	15077.5	0.149225	0.28525	0.791656	a	a	a	a	13635.1	15077.5	12362	13233.2	0.42877	0.633824
67	lactose and galactose degradation I	130.357	198.902	100.734	100.167	0.606545	0.308515	0.588666	a	a	a	a	198.902	100.167	130.357	100.734	0.750742	0.633824
69	superpathway of lipopolysaccharide biosynthesis	0	0.501457	0	0	0.346722	0.328506	0.34745	a	a	a	a	0.501457	0	0	0	0.574461	0.633824
110	formaldehyde assimilation I (serine pathway)	0	0	0	7.84047	0.346722	0.328506	0.34745	a	a	a	a	0	7.84047	0	0	0.574461	0.633824
123	L-isoleucine biosynthesis II	13210.4	14581.7	14124.6	16107	0.144006	0.288035	0.789899	a	a	a	a	14581.7	16107	13210.4	14124.6	0.42877	0.633824
124	L-isoleucine biosynthesis III	11166.5	12351.4	11917.4	13568.9	0.12852	0.290581	0.801866	a	a	a	a	12351.4	13568.9	11166.5	11917.4	0.42877	0.633824
125	L-isoleucine biosynthesis IV	12728.2	14139.1	13771	15612.5	0.152895	0.273058	0.850436	a	a	a	a	14139.1	15612.5	12728.2	13771	0.42877	0.633824
132	tetrapyrrole biosynthesis I (from glutamate)	5421.7	6474.12	6317.7	6920.02	0.169354	0.287446	0.714817	a	a	a	a	6474.12	6920.02	5421.7	6317.7	0.432503	0.633824
133	tetrapyrrole biosynthesis II (from glycine)	5202.72	6258.42	6062.48	6647.46	0.165699	0.313304	0.697053	a	a	a	a	6258.42	6647.46	5202.72	6062.48	0.431343	0.633824
139	catechol degradation I (meta-cleavage pathway)	0.6819	4.09006	0.25805	0.229214	0.410573	0.279879	0.398971	a	a	a	a	4.09006	0.229214	0.6819	0.25805	0.612127	0.633824
183	superpathway of phenylethylamine degradation	0	0.171286	0	0	0.346722	0.328506	0.34745	a	a	a	a	0.171286	0	0	0	0.574461	0.633824
199	mono-trans, poly-cis decaprenyl phosphate biosynthesis	0.4711	3.27663	0	0	0.42725	0.271909	0.422016	a	a	a	a	3.27663	0	0.4711	0	0.622835	0.633824
203	superpathway of 2,3-butanediol biosynthesis	142.238	308.273	115.176	137.809	0.357598	0.317444	0.478539	a	a	a	a	308.273	137.809	142.238	115.176	0.574461	0.633824
204	mycolyl-arabinogalactan-peptidoglycan complex biosynthesis	0.245971	1.71424	0	0	0.427073	0.27201	0.421853	a	a	a	a	1.71424	0	0.245971	0	0.622835	0.633824
209	4-deoxy-L-threo-hex-4-enopyranuronate degradation	4894.22	5293.91	4128.93	4958.32	0.225771	0.261225	0.652418	a	a	a	a	5293.91	4958.32	4894.22	4128.93	0.48719	0.633824
222	cinnamate and 3-hydroxycinnamate degradation to 2-oxopent-4-enoate	0	0.110643	0	0	0.346722	0.328506	0.34745	a	a	a	a	0.110643	0	0	0	0.574461	0.633824
224	preQ0 biosynthesis	2991.27	3192.97	2893.92	4101.26	0.0738641	0.267441	0.192792	a	a	a	a	3192.97	4101.26	2991.27	2893.92	0.42877	0.633824
228	CMP-legionaminate biosynthesis I	1154.27	1512.95	1256.3	1884.22	0.05102	0.327057	0.583228	a	a	a	a	1512.95	1884.22	1154.27	1256.3	0.42877	0.633824
236	glycerol degradation to butanol	1146.01	1508.74	620.97	1092.15	0.352967	0.27471	0.898191	a	a	a	a	1508.74	1092.15	1146.01	620.97	0.574461	0.633824
243	superpathway of pyrimidine ribonucleosides salvage	4835.81	5531.63	5002.25	6916.11	0.111444	0.323495	0.450506	a	a	a	a	5531.63	6916.11	4835.81	5002.25	0.42877	0.633824
244	pyrimidine deoxyribonucleotide phosphorylation	2875.46	3266.11	2962.96	4301.69	0.0923266	0.252523	0.348177	a	a	a	a	3266.11	4301.69	2875.46	2962.96	0.42877	0.633824
247	superpathway of pyrimidine deoxyribonucleoside salvage	3434.39	3746.97	3497.57	4806.22	0.12158	0.262705	0.335748	a	a	a	a	3746.97	4806.22	3434.39	3497.57	0.42877	0.633824
252	adenosine deoxyribonucleotides de novo biosynthesis II	9786.45	10557.8	8172.6	10033	0.183421	0.263919	0.557838	a	a	a	a	10557.8	10033	9786.45	8172.6	0.438102	0.633824
254	guanosine deoxyribonucleotides de novo biosynthesis II	9786.45	10557.8	8172.6	10033	0.183421	0.263919	0.557838	a	a	a	a	10557.8	10033	9786.45	8172.6	0.438102	0.633824
272	sulfoglycolysis	0	0.101429	0	0	0.346722	0.328506	0.34745	a	a	a	a	0.101429	0	0	0	0.574461	0.633824
281	ADP-L-glycero-&beta;-D-manno-heptose biosynthesis	513.066	564.146	569.293	657.68	0.27779	0.254608	0.775956	a	a	a	a	564.146	657.68	513.066	569.293	0.53833	0.633824
283	3-phenylpropanoate and 3-(3-hydroxyphenyl)propanoate degradation	0	0.211614	0	0	0.346722	0.328506	0.34745	a	a	a	a	0.211614	0	0	0	0.574461	0.633824
293	superpathway of pyrimidine ribonucleotides de novo biosynthesis	5739.59	6589.88	6011.62	8058.18	0.106294	0.313969	0.498246	a	a	a	a	6589.88	8058.18	5739.59	6011.62	0.42877	0.633824
294	superpathway of pyrimidine deoxyribonucleotides de novo biosynthesis (E. coli)	4208.28	4645.77	4345.43	5769.7	0.103871	0.251843	0.382074	a	a	a	a	4645.77	5769.7	4208.28	4345.43	0.42877	0.633824
295	phenylacetate degradation I (aerobic)	0	0.202243	0	0	0.346722	0.328506	0.34745	a	a	a	a	0.202243	0	0	0	0.574461	0.633824
301	mycothiol biosynthesis	0.294557	2.05147	0	0	0.427132	0.271976	0.421907	a	a	a	a	2.05147	0	0.294557	0	0.622835	0.633824
311	flavin biosynthesis I (bacteria and plants)	6685.16	6908.52	6650.96	7990.09	0.130678	0.284218	0.274504	a	a	a	a	6908.52	7990.09	6685.16	6650.96	0.42877	0.633824
321	superpathway of L-threonine metabolism	0	0.586114	0	0	0.346722	0.328506	0.34745	a	a	a	a	0.586114	0	0	0	0.574461	0.633824
328	L-valine biosynthesis	12362	13635.1	13233.2	15077.5	0.149225	0.28525	0.791656	a	a	a	a	13635.1	15077.5	12362	13233.2	0.42877	0.633824
217	superpathway of tetrahydrofolate biosynthesis	5353.25	6070.45	5494.52	7086.4	0.0687499	0.337019	0.479487	a	a	a	a	6070.45	7086.4	5353.25	5494.52	0.42877	0.642796
238	UDP-2,3-diacetamido-2,3-dideoxy-&alpha;-D-mannuronate biosynthesis	165.734	139.549	151.645	193.552	0.739294	0.337076	0.131374	a	a	a	a	139.549	193.552	165.734	151.645	0.87087	0.642796
85	acetylene degradation	4714.58	5182.12	4226.65	4711.7	0.361607	0.340457	0.985961	a	a	a	a	5182.12	4711.7	4714.58	4226.65	0.574461	0.643956
115	superpathway of L-isoleucine biosynthesis I	10977.1	12201	11549.5	13411.7	0.106125	0.341611	0.735148	a	a	a	a	12201	13411.7	10977.1	11549.5	0.42877	0.643956
23	colanic acid building blocks biosynthesis	4116.1	4702.75	4259.07	5453.53	0.082018	0.361546	0.544045	a	a	a	a	4702.75	5453.53	4116.1	4259.07	0.42877	0.645341
41	superpathway of N-acetylglucosamine, N-acetylmannosamine and N-acetylneuraminate degradation	6637.06	8121.38	6591.79	6806.8	0.284441	0.371769	0.421174	a	a	a	a	8121.38	6806.8	6637.06	6591.79	0.53833	0.645341
44	gluconeogenesis I	9494.88	10571.5	9996.03	11717.8	0.125294	0.358202	0.721249	a	a	a	a	10571.5	11717.8	9494.88	9996.03	0.42877	0.645341
75	methylerythritol phosphate pathway I	10092.9	11405.1	10709.4	12408	0.0986399	0.367374	0.830002	a	a	a	a	11405.1	12408	10092.9	10709.4	0.42877	0.645341
83	Bifidobacterium shunt	2724.42	2998.74	2745.58	3835.32	0.160024	0.354036	0.395664	a	a	a	a	2998.74	3835.32	2724.42	2745.58	0.429392	0.645341
84	superpathway of (R,R)-butanediol biosynthesis	200.635	411.501	353.6	438.7	0.118985	0.366634	0.515292	a	a	a	a	411.501	438.7	200.635	353.6	0.42877	0.645341
94	superpathway of N-acetylneuraminate degradation	5871.26	5925.84	5819.61	6949.23	0.286317	0.358069	0.33115	a	a	a	a	5925.84	6949.23	5871.26	5819.61	0.53833	0.645341
106	protocatechuate degradation II (ortho-cleavage pathway)	0.518557	2.6276	0.33	0.282857	0.46584	0.352919	0.443462	a	a	a	a	2.6276	0.282857	0.518557	0.33	0.655775	0.645341
113	L-lysine biosynthesis II	1153.54	1512.78	822.609	1063.3	0.507102	0.366955	0.890776	a	a	a	a	1512.78	1063.3	1153.54	822.609	0.69304	0.645341
126	superpathway of geranylgeranyl diphosphate biosynthesis II (via MEP)	9797.8	11039.4	10360	12034.8	0.102069	0.374595	0.805681	a	a	a	a	11039.4	12034.8	9797.8	10360	0.42877	0.645341
129	toluene degradation IV (aerobic) (via catechol)	0	0.976857	0.0974667	0	0.39378	0.375793	0.304115	a	a	a	a	0.976857	0	0	0.0974667	0.595206	0.645341
216	adenine and adenosine salvage III	9736.52	10734.7	10300.9	11743	0.1701	0.374201	0.802748	a	a	a	a	10734.7	11743	9736.52	10300.9	0.432503	0.645341
241	pyrimidine deoxyribonucleotides de novo biosynthesis I	3253.45	3614.52	3261.36	4534.6	0.129957	0.364168	0.390685	a	a	a	a	3614.52	4534.6	3253.45	3261.36	0.42877	0.645341
246	pyrimidine deoxyribonucleosides salvage	5753.53	6084.93	5733.02	7278.83	0.160637	0.355091	0.358395	a	a	a	a	6084.93	7278.83	5753.53	5733.02	0.429392	0.645341
248	superpathway of pyrimidine nucleobases salvage	11375.1	12738.5	12004.4	14020.9	0.117631	0.368024	0.759939	a	a	a	a	12738.5	14020.9	11375.1	12004.4	0.42877	0.645341
275	methylerythritol phosphate pathway II	10092.9	11405.1	10709.4	12408	0.0986399	0.367374	0.830002	a	a	a	a	11405.1	12408	10092.9	10709.4	0.42877	0.645341
312	formaldehyde oxidation I	754.965	813.154	818.513	953.686	0.37538	0.355032	0.729162	a	a	a	a	813.154	953.686	754.965	818.513	0.57939	0.645341
6	glycolysis III (from glucose)	11617.7	13158	12235.6	14239.2	0.109355	0.434175	0.832029	a	a	a	a	13158	14239.2	11617.7	12235.6	0.42877	0.645415
10	L-arginine biosynthesis I (via L-ornithine)	8607.99	9721.68	9226.81	10407.1	0.143655	0.407158	0.966071	a	a	a	a	9721.68	10407.1	8607.99	9226.81	0.42877	0.645415
11	L-arginine biosynthesis II (acetyl cycle)	8728.24	9851.54	9364.16	10546.4	0.155083	0.41408	0.970985	a	a	a	a	9851.54	10546.4	8728.24	9364.16	0.42877	0.645415
12	chorismate biosynthesis I	10111.1	11379.2	10704.9	12159.2	0.124466	0.434721	0.915643	a	a	a	a	11379.2	12159.2	10111.1	10704.9	0.42877	0.645415
24	superpathway of aromatic amino acid biosynthesis	10565.1	11911.1	11175.3	12695.3	0.121368	0.447222	0.924387	a	a	a	a	11911.1	12695.3	10565.1	11175.3	0.42877	0.645415
27	superpathway of purine nucleotides de novo biosynthesis II	6056.26	6905.73	6191.47	8139.69	0.106325	0.40669	0.517907	a	a	a	a	6905.73	8139.69	6056.26	6191.47	0.42877	0.645415
91	glycolysis V (Pyrococcus)	467.8	626.692	251.252	684.301	0.00264039	0.395265	0.122406	a	a	ab	b	626.692	684.301	467.8	251.252	0.42877	0.645415
100	peptidoglycan biosynthesis I (meso-diaminopimelate containing)	9789.35	11061.2	10268.5	11990.4	0.110226	0.442596	0.807594	a	a	a	a	11061.2	11990.4	9789.35	10268.5	0.42877	0.645415
101	superpathway of phospholipid biosynthesis I (bacteria)	10325.6	11747.5	11016.7	12551.8	0.145095	0.460231	0.955314	a	a	a	a	11747.5	12551.8	10325.6	11016.7	0.42877	0.645415
112	formaldehyde assimilation II (RuMP Cycle)	1188.48	1244.35	1261.87	1461.21	0.480601	0.424572	0.697377	a	a	a	a	1244.35	1461.21	1188.48	1261.87	0.666194	0.645415
142	catechol degradation II (meta-cleavage pathway)	0.109229	1.42903	0.245667	0.215814	0.396519	0.460449	0.379904	a	a	a	a	1.42903	0.215814	0.109229	0.245667	0.596598	0.645415
143	meta cleavage pathway of aromatic compounds	0.0853857	1.5576	0.195167	0.169629	0.381676	0.420868	0.368848	a	a	a	a	1.5576	0.169629	0.0853857	0.195167	0.582278	0.645415
152	acetyl-CoA fermentation to butanoate II	3487.05	3319.87	3590.11	3943.3	0.840351	0.440782	0.590471	a	a	a	a	3319.87	3943.3	3487.05	3590.11	0.926698	0.645415
154	UMP biosynthesis	11362.7	12876.3	11953.1	13879.2	0.111076	0.452133	0.846481	a	a	a	a	12876.3	13879.2	11362.7	11953.1	0.42877	0.645415
158	2-methylcitrate cycle II	6.78119	15.1481	8.51463	5.78819	0.567481	0.42611	0.277264	a	a	a	a	15.1481	5.78819	6.78119	8.51463	0.72139	0.645415
162	superpathway of menaquinol-9 biosynthesis	102.185	51.008	52.0895	56.1387	0.368534	0.449903	0.331478	a	a	a	a	51.008	56.1387	102.185	52.0895	0.574461	0.645415
163	superpathway of menaquinol-6 biosynthesis I	102.185	51.008	52.0895	56.1387	0.368534	0.449903	0.331478	a	a	a	a	51.008	56.1387	102.185	52.0895	0.574461	0.645415
164	ubiquinol-7 biosynthesis (prokaryotic)	217.297	204.793	270.703	212.732	0.361363	0.412473	0.530376	a	a	a	a	204.793	212.732	217.297	270.703	0.574461	0.645415
165	ubiquinol-9 biosynthesis (prokaryotic)	217.297	204.793	270.703	212.732	0.361363	0.412473	0.530376	a	a	a	a	204.793	212.732	217.297	270.703	0.574461	0.645415
166	ubiquinol-10 biosynthesis (prokaryotic)	217.297	204.793	270.703	212.732	0.361363	0.412473	0.530376	a	a	a	a	204.793	212.732	217.297	270.703	0.574461	0.645415
167	superpathway of demethylmenaquinol-6 biosynthesis I	69.5284	34.3337	34.98	37.7042	0.365922	0.444368	0.330522	a	a	a	a	34.3337	37.7042	69.5284	34.98	0.574461	0.645415
169	superpathway of demethylmenaquinol-9 biosynthesis	69.5284	34.3337	34.98	37.7042	0.365922	0.444368	0.330522	a	a	a	a	34.3337	37.7042	69.5284	34.98	0.574461	0.645415
171	superpathway of menaquinol-10 biosynthesis	102.185	51.008	52.0895	56.1387	0.368534	0.449903	0.331478	a	a	a	a	51.008	56.1387	102.185	52.0895	0.574461	0.645415
178	superpathway of heme biosynthesis from glycine	235.619	323.4	341.162	346.922	0.527749	0.436033	0.610429	a	a	a	a	323.4	346.922	235.619	341.162	0.718264	0.645415
186	inosine-5-phosphate biosynthesis I	9827.17	11092.7	10273.6	12176.4	0.091633	0.401666	0.72969	a	a	a	a	11092.7	12176.4	9827.17	10273.6	0.42877	0.645415
187	superpathway of guanosine nucleotides de novo biosynthesis II	4783.99	5472.27	4798.42	6541.36	0.113464	0.454391	0.483381	a	a	a	a	5472.27	6541.36	4783.99	4798.42	0.42877	0.645415
191	chorismate biosynthesis from 3-dehydroquinate	10539.3	11862.1	11177.7	12844.9	0.109524	0.380077	0.852263	a	a	a	a	11862.1	12844.9	10539.3	11177.7	0.42877	0.645415
200	peptidoglycan biosynthesis III (mycobacteria)	9766.49	11045.4	10247.2	11974.4	0.108105	0.441148	0.807934	a	a	a	a	11045.4	11974.4	9766.49	10247.2	0.42877	0.645415
201	UDP-N-acetylmuramoyl-pentapeptide biosynthesis II (lysine-containing)	9941.55	11257.8	10475.2	12208	0.108655	0.426338	0.82424	a	a	a	a	11257.8	12208	9941.55	10475.2	0.42877	0.645415
202	UDP-N-acetylmuramoyl-pentapeptide biosynthesis I (meso-diaminopimelate containing)	9885.63	11189.1	10365.3	12127.1	0.107063	0.44579	0.80679	a	a	a	a	11189.1	12127.1	9885.63	10365.3	0.42877	0.645415
206	peptidoglycan biosynthesis V (&beta;-lactam resistance)	152.534	206.877	68.5111	170.605	0.287057	0.398838	0.732136	a	a	a	a	206.877	170.605	152.534	68.5111	0.53833	0.645415
225	ubiquinol-8 biosynthesis (prokaryotic)	217.297	204.793	270.703	212.732	0.361363	0.412473	0.530376	a	a	a	a	204.793	212.732	217.297	270.703	0.574461	0.645415
240	pyruvate fermentation to isobutanol (engineered)	12630.5	14346.7	13359.8	15527.7	0.0926893	0.399806	0.842604	a	a	a	a	14346.7	15527.7	12630.5	13359.8	0.42877	0.645415
251	adenosine ribonucleotides de novo biosynthesis	11264.5	12697.6	11797.1	13772.5	0.108666	0.438944	0.795688	a	a	a	a	12697.6	13772.5	11264.5	11797.1	0.42877	0.645415
255	superpathway of guanosine nucleotides de novo biosynthesis I	4333.45	4953.68	4321.95	5979.65	0.115278	0.45585	0.464038	a	a	a	a	4953.68	5979.65	4333.45	4321.95	0.42877	0.645415
270	L-arginine biosynthesis IV (archaebacteria)	8599.34	9709.35	9217.27	10399	0.142451	0.403997	0.963333	a	a	a	a	9709.35	10399	8599.34	9217.27	0.42877	0.645415
278	superpathway of purine nucleotides de novo biosynthesis I	5881.37	6704.35	6004.4	7937.94	0.106411	0.403792	0.507246	a	a	a	a	6704.35	7937.94	5881.37	6004.4	0.42877	0.645415
303	phosphatidylglycerol biosynthesis I (plastidic)	9674.78	11073.5	10390.1	11830.2	0.145551	0.451065	0.983009	a	a	a	a	11073.5	11830.2	9674.78	10390.1	0.42877	0.645415
304	phosphatidylglycerol biosynthesis II (non-plastidic)	9674.78	11073.5	10390.1	11830.2	0.145551	0.451065	0.983009	a	a	a	a	11073.5	11830.2	9674.78	10390.1	0.42877	0.645415
314	superpathway of L-serine and glycine biosynthesis I	10306.7	11568.2	10901.1	12419.3	0.155145	0.456854	0.895118	a	a	a	a	11568.2	12419.3	10306.7	10901.1	0.42877	0.645415
322	superpathway of L-threonine biosynthesis	10532.8	11778.1	10929.2	12871.7	0.0972372	0.423507	0.711853	a	a	a	a	11778.1	12871.7	10532.8	10929.2	0.42877	0.645415
323	tRNA charging	9961.47	11182.1	10434.7	12146.7	0.117128	0.432624	0.790285	a	a	a	a	11182.1	12146.7	9961.47	10434.7	0.42877	0.645415
326	superpathway of ubiquinol-8 biosynthesis (prokaryotic)	209.943	199.329	261.874	205.937	0.378017	0.423707	0.521968	a	a	a	a	199.329	205.937	209.943	261.874	0.57939	0.645415
181	cis-vaccenate biosynthesis	11592.6	13043.8	12038.6	14138.5	0.101748	0.464237	0.760942	a	a	a	a	13043.8	14138.5	11592.6	12038.6	0.42877	0.647957
184	5-aminoimidazole ribonucleotide biosynthesis I	10813.9	12223.3	11321.2	13152.9	0.113459	0.473507	0.834364	a	a	a	a	12223.3	13152.9	10813.9	11321.2	0.42877	0.658095
151	CDP-diacylglycerol biosynthesis I	11504.7	12949.8	12135.9	13832.2	0.147586	0.48167	0.907246	a	a	a	a	12949.8	13832.2	11504.7	12135.9	0.42877	0.663814
287	CDP-diacylglycerol biosynthesis II	11504.7	12949.8	12135.9	13832.2	0.147586	0.48167	0.907246	a	a	a	a	12949.8	13832.2	11504.7	12135.9	0.42877	0.663814
77	O-antigen building blocks biosynthesis (E. coli)	7386.38	8624.84	7946.7	9125.09	0.114929	0.488328	0.968479	a	a	a	a	8624.84	9125.09	7386.38	7946.7	0.42877	0.664612
185	5-aminoimidazole ribonucleotide biosynthesis II	10779.6	12218.2	11328	13084.9	0.12218	0.486505	0.876202	a	a	a	a	12218.2	13084.9	10779.6	11328	0.42877	0.664612
195	superpathway of 5-aminoimidazole ribonucleotide biosynthesis	10779.6	12218.2	11328	13084.9	0.12218	0.486505	0.876202	a	a	a	a	12218.2	13084.9	10779.6	11328	0.42877	0.664612
285	superpathway of purine deoxyribonucleosides degradation	5207.83	5742.8	4889.92	5337.24	0.365669	0.491012	0.933527	a	a	a	a	5742.8	5337.24	5207.83	4889.92	0.574461	0.665503
68	L-leucine degradation I	157.847	194.957	142.306	154.698	0.560132	0.494308	0.765328	a	a	a	a	194.957	154.698	157.847	142.306	0.72139	0.667214
82	heterolactic fermentation	2038.35	2272.61	1993.83	2780.83	0.168877	0.504845	0.449009	a	a	a	a	2272.61	2780.83	2038.35	1993.83	0.432503	0.673564
288	polymyxin resistance	74.8853	159.784	143.929	189.663	0.353977	0.505173	0.787954	a	a	a	a	159.784	189.663	74.8853	143.929	0.574461	0.673564
327	UDP-N-acetyl-D-glucosamine biosynthesis I	6478.95	7869.81	7115.61	8276.27	0.0994953	0.502062	0.880733	a	a	a	a	7869.81	8276.27	6478.95	7115.61	0.42877	0.673564
141	catechol degradation to 2-oxopent-4-enoate II	0.0933	0.933086	0.206367	2.49671	0.235106	0.507443	0.579157	a	a	a	a	0.933086	2.49671	0.0933	0.206367	0.500745	0.673851
36	superpathway of fucose and rhamnose degradation	1059.22	1093.11	1147.21	1193.3	0.76187	0.511778	0.966053	a	a	a	a	1093.11	1193.3	1059.22	1147.21	0.874712	0.676867
25	L-lysine biosynthesis I	8500.16	9136.76	8796.28	9782.14	0.266492	0.515251	0.811394	a	a	a	a	9136.76	9782.14	8500.16	8796.28	0.533321	0.677427
286	superpathway of pyrimidine deoxyribonucleosides degradation	5408.41	6009.19	5088.26	5626.29	0.310727	0.518397	0.954023	a	a	a	a	6009.19	5626.29	5408.41	5088.26	0.563085	0.677427
297	2-methylcitrate cycle I	2.1038	6.52017	1.88708	2.91651	0.376717	0.51814	0.579907	a	a	a	a	6.52017	2.91651	2.1038	1.88708	0.57939	0.677427
87	L-lysine fermentation to acetate and butanoate	1056.13	963.879	1121.87	1106.94	0.758707	0.525613	0.816273	a	a	a	a	963.879	1106.94	1056.13	1121.87	0.874712	0.684131
190	S-adenosyl-L-methionine cycle I	5898.06	6578.47	5378.38	6435.56	0.111069	0.533862	0.716807	a	a	a	a	6578.47	6435.56	5898.06	5378.38	0.42877	0.692122
306	NAD salvage pathway I	8105.61	9181.2	8524.12	9664.32	0.134975	0.539607	0.964921	a	a	a	a	9181.2	9664.32	8105.61	8524.12	0.42877	0.696816
76	pentose phosphate pathway (non-oxidative branch)	14862.9	16806.9	15602.9	17714.2	0.14217	0.547305	0.951308	a	a	a	a	16806.9	17714.2	14862.9	15602.9	0.42877	0.703984
1	N10-formyl-tetrahydrofolate biosynthesis	9164.31	10412.8	9537.85	11000.7	0.112008	0.5645	0.8984	a	a	a	a	10412.8	11000.7	9164.31	9537.85	0.42877	0.705101
17	Calvin-Benson-Bassham cycle	13111.6	15415	14014.9	16063.6	0.108645	0.566501	0.924353	a	a	a	a	15415	16063.6	13111.6	14014.9	0.42877	0.705101
20	coenzyme A biosynthesis I	9107.17	10418.4	9416.2	11126.5	0.0912915	0.556075	0.819688	a	a	a	a	10418.4	11126.5	9107.17	9416.2	0.42877	0.705101
22	reductive acetyl coenzyme A pathway	78.4597	164.933	144.752	175.902	0.350311	0.565842	0.671825	a	a	a	a	164.933	175.902	78.4597	144.752	0.574461	0.705101
49	glycogen biosynthesis I (from ADP-D-Glucose)	10744.8	12264.4	11365.1	12824.6	0.145432	0.563526	0.976442	a	a	a	a	12264.4	12824.6	10744.8	11365.1	0.42877	0.705101
114	L-lysine biosynthesis III	11292	12718.3	11593.2	13546.2	0.101147	0.56967	0.794146	a	a	a	a	12718.3	13546.2	11292	11593.2	0.42877	0.705101
121	L-lysine biosynthesis VI	11274.8	12932.6	11789	13602.3	0.10104	0.568372	0.940416	a	a	a	a	12932.6	13602.3	11274.8	11789	0.42877	0.705101
145	glycolysis II (from fructose 6-phosphate)	6970.44	8383.74	6284.92	7922.94	0.138538	0.56649	0.909582	a	a	a	a	8383.74	7922.94	6970.44	6284.92	0.42877	0.705101
192	sucrose degradation III (sucrose invertase)	9912.38	11680.4	9891.67	10551.7	0.244787	0.563043	0.591521	a	a	a	a	11680.4	10551.7	9912.38	9891.67	0.514681	0.705101
234	superpathway of glucose and xylose degradation	4358.55	4808.29	4321.65	5449.08	0.161022	0.567509	0.53974	a	a	a	a	4808.29	5449.08	4358.55	4321.65	0.429392	0.705101
237	L-1,2-propanediol degradation	1347.01	1262.69	1409.18	1468.87	0.96753	0.575542	0.768235	a	a	a	a	1262.69	1468.87	1347.01	1409.18	0.987708	0.709691
253	guanosine ribonucleotides de novo biosynthesis	9973.93	11241.8	10246.9	11967.7	0.109209	0.579144	0.804505	a	a	a	a	11241.8	11967.7	9973.93	10246.9	0.42877	0.711457
229	isopropanol biosynthesis	82.2099	28.1235	20.8916	56.5492	0.676775	0.598354	0.115739	a	a	a	a	28.1235	56.5492	82.2099	20.8916	0.825212	0.732313
231	thiazole biosynthesis I (E. coli)	4015.36	4760.96	3884.42	5302.71	0.016467	0.604302	0.428003	a	a	a	a	4760.96	5302.71	4015.36	3884.42	0.42877	0.736805
260	TCA cycle VII (acetate-producers)	195.308	198.687	112.882	211.799	0.451657	0.606516	0.454292	a	a	a	a	198.687	211.799	195.308	112.882	0.646914	0.736805
58	heme biosynthesis II (anaerobic)	1040.02	1206.96	1142.76	1419.38	0.476348	0.613478	0.862122	a	a	a	a	1206.96	1419.38	1040.02	1142.76	0.665454	0.742513
264	superpathway of UDP-glucose-derived O-antigen building blocks biosynthesis	2986.08	3585.95	3092.17	3866.86	0.100629	0.630845	0.830939	a	a	a	a	3585.95	3866.86	2986.08	3092.17	0.42877	0.760725
268	cob(II)yrinate a,c-diamide biosynthesis I (early cobalt insertion)	472.504	369.635	206.677	493.059	0.553654	0.64476	0.165406	a	a	a	a	369.635	493.059	472.504	206.677	0.72139	0.774656
276	gondoate biosynthesis (anaerobic)	12307.3	14029.1	12592.4	14759.4	0.095119	0.650163	0.84493	a	a	a	a	14029.1	14759.4	12307.3	12592.4	0.42877	0.778297
119	4-aminobutanoate degradation V	443.081	502.949	348.528	512.791	0.240311	0.658831	0.567966	a	a	a	a	502.949	512.791	443.081	348.528	0.508528	0.785806
21	adenosylcobalamin salvage from cobinamide I	5366.71	5670.25	5158.8	6181.39	0.0991988	0.667563	0.356216	a	a	a	a	5670.25	6181.39	5366.71	5158.8	0.42877	0.79086
271	aromatic biogenic amine degradation (bacteria)	68.8971	29.3266	22.1287	61.377	0.884092	0.667891	0.00702468	a	a	a	a	29.3266	61.377	68.8971	22.1287	0.944568	0.79086
99	pentose phosphate pathway	3777.12	4404.25	3391.08	4361.38	0.139321	0.689041	0.740893	a	a	a	a	4404.25	4361.38	3777.12	3391.08	0.42877	0.806823
122	pyruvate fermentation to acetate and lactate II	11224.9	13089	11811.1	13425.4	0.143397	0.69859	0.915521	a	a	a	a	13089	13425.4	11224.9	11811.1	0.42877	0.806823
194	adenosylcobalamin salvage from cobinamide II	5251.19	5565.02	5073.05	6015.09	0.109137	0.69409	0.408664	a	a	a	a	5565.02	6015.09	5251.19	5073.05	0.42877	0.806823
259	D-fructuronate degradation	6339.66	6802.3	5863.47	6822.62	0.219193	0.694806	0.655453	a	a	a	a	6802.3	6822.62	6339.66	5863.47	0.476127	0.806823
269	taxadiene biosynthesis (engineered)	2897.84	3245.41	2741.61	3803.54	0.210648	0.69549	0.517552	a	a	a	a	3245.41	3803.54	2897.84	2741.61	0.466841	0.806823
298	aspartate superpathway	2237.4	2240.67	1982.38	2713.58	0.247651	0.685895	0.240058	a	a	a	a	2240.67	2713.58	2237.4	1982.38	0.517386	0.806823
324	L-tryptophan biosynthesis	8339.56	9688.39	8759.6	9845.74	0.0993466	0.696996	0.856739	a	a	a	a	9688.39	9845.74	8339.56	8759.6	0.42877	0.806823
148	adenosylcobalamin biosynthesis from cobyrinate a,c-diamide I	5230.45	5543.23	5046.69	5989.42	0.107972	0.702146	0.405484	a	a	a	a	5543.23	5989.42	5230.45	5046.69	0.42877	0.808083
249	pyrimidine deoxyribonucleotides biosynthesis from CTP	212.672	84.5593	86.668	231.088	0.936359	0.705087	0.00297925	a	a	a	a	84.5593	231.088	212.672	86.668	0.968851	0.808631
245	pyrimidine deoxyribonucleotides de novo biosynthesis IV	154.066	59.9721	61.6001	167.035	0.944439	0.710376	0.00298284	a	a	a	a	59.9721	167.035	154.066	61.6001	0.974138	0.811858
5	homolactic fermentation	7207.62	8442.89	6709.36	8275.83	0.12824	0.713257	0.851881	a	a	a	a	8442.89	8275.83	7207.62	6709.36	0.42877	0.812321
103	superpathway of polyamine biosynthesis I	610.446	815.247	494.142	818.847	0.0972063	0.723497	0.69456	a	a	a	a	815.247	818.847	610.446	494.142	0.42877	0.818301
147	adenosylcobalamin biosynthesis I (early cobalt insertion)	112.585	173.822	111.054	218.907	0.193186	0.722104	0.715326	a	a	a	a	173.822	218.907	112.585	111.054	0.440035	0.818301
13	superpathway of L-aspartate and L-asparagine biosynthesis	9128.07	10463.7	9276.02	10881	0.101595	0.742485	0.877869	a	a	a	a	10463.7	10881	9128.07	9276.02	0.42877	0.831178
39	D-galactarate degradation I	95.4545	48.4847	33.0373	90.3093	0.91209	0.742149	0.0457566	a	a	a	a	48.4847	90.3093	95.4545	33.0373	0.958864	0.831178
43	superpathway of D-glucarate and D-galactarate degradation	95.4545	48.4847	33.0373	90.3093	0.91209	0.742149	0.0457566	a	a	a	a	48.4847	90.3093	95.4545	33.0373	0.958864	0.831178
280	superpathway of L-alanine biosynthesis	169.698	115.248	109.135	187.179	0.713992	0.747094	0.0162881	a	a	a	a	115.248	187.179	169.698	109.135	0.851598	0.833493
48	glycogen degradation I (bacterial)	11846.6	13255.5	12145.6	13592.2	0.175115	0.759746	0.985569	a	a	a	a	13255.5	13592.2	11846.6	12145.6	0.438102	0.84188
265	superpathway of UDP-N-acetylglucosamine-derived O-antigen building blocks biosynthesis	932.641	1181.55	886.789	1340	0.0854597	0.759014	0.604775	a	a	a	a	1181.55	1340	932.641	886.789	0.42877	0.84188
319	teichoic acid (poly-glycerol) biosynthesis	266.694	329.086	229.477	330.391	0.175231	0.767303	0.740426	a	a	a	a	329.086	330.391	266.694	229.477	0.438102	0.847391
71	methanogenesis from acetate	361.708	360.912	311.053	466.653	0.476774	0.771543	0.461761	a	a	a	a	360.912	466.653	361.708	311.053	0.665454	0.849215
7	superpathway of arginine and polyamine biosynthesis	1118.75	1461.69	930.562	1502.87	0.0849369	0.785553	0.651446	a	a	a	a	1461.69	1502.87	1118.75	930.562	0.42877	0.861744
198	purine nucleotides degradation II (aerobic)	3814.89	3603.84	3488.73	3734.68	0.988584	0.796339	0.507387	a	a	a	a	3603.84	3734.68	3814.89	3488.73	0.992421	0.867771
292	peptidoglycan maturation (meso-diaminopimelate containing)	9472.73	11459.9	9820.05	10587.3	0.217005	0.795809	0.583645	a	a	a	a	11459.9	10587.3	9472.73	9820.05	0.474517	0.867771
59	superpathway of hexitol degradation (bacteria)	680.81	484.758	581.75	519.546	0.262839	0.801621	0.569576	a	a	a	a	484.758	519.546	680.81	581.75	0.533321	0.870635
274	6-hydroxymethyl-dihydropterin diphosphate biosynthesis III (Chlamydia)	6478.14	7097.63	6239.77	7556.59	0.0735398	0.81036	0.502872	a	a	a	a	7097.63	7556.59	6478.14	6239.77	0.42877	0.877221
284	purine ribonucleosides degradation	7453.82	8662.19	8058.95	8456.18	0.293784	0.813779	0.603455	a	a	a	a	8662.19	8456.18	7453.82	8058.95	0.53833	0.878025
153	succinate fermentation to butanoate	322.241	196.644	286.242	257.213	0.216663	0.82065	0.444384	a	a	a	a	196.644	257.213	322.241	286.242	0.474517	0.882535
221	superpathway of sulfolactate degradation	67.1438	26.6336	19.4724	64.7117	0.96964	0.825407	0.00502586	a	a	a	a	26.6336	64.7117	67.1438	19.4724	0.987708	0.88475
296	allantoin degradation IV (anaerobic)	24.5668	9.65004	15.0974	22.0934	0.638966	0.834359	0.241343	a	a	a	a	9.65004	22.0934	24.5668	15.0974	0.784947	0.891432
207	peptidoglycan biosynthesis IV (Enterococcus faecium)	3981.28	4673.24	3832.97	5072.05	0.156867	0.837436	0.680923	a	a	a	a	4673.24	5072.05	3981.28	3832.97	0.42877	0.891815
227	starch degradation V	11603.5	13138.1	11468.6	12927.4	0.108341	0.847019	0.966573	a	a	a	a	13138.1	12927.4	11603.5	11468.6	0.42877	0.899101
40	D-galacturonate degradation I	5160.31	5326.73	4816.68	5498.94	0.313962	0.852029	0.525394	a	a	a	a	5326.73	5498.94	5160.31	4816.68	0.565822	0.901502
86	L-glutamate degradation V (via hydroxyglutarate)	406.225	469.116	356.001	544.629	0.163334	0.861704	0.472769	a	a	a	a	469.116	544.629	406.225	356.001	0.431343	0.908806
34	mixed acid fermentation	5810.99	6215.77	5628.8	6564.19	0.266077	0.873492	0.653109	a	a	a	a	6215.77	6564.19	5810.99	5628.8	0.533321	0.918286
51	glycolysis I (from glucose 6-phosphate)	8679.35	10147.3	8318.22	10198.1	0.111026	0.884744	0.83913	a	a	a	a	10147.3	10198.1	8679.35	8318.22	0.42877	0.925579
262	dTDP-N-acetylthomosamine biosynthesis	3773.72	5103.08	4411.14	4686.36	0.192414	0.886072	0.401513	a	a	a	a	5103.08	4686.36	3773.72	4411.14	0.440035	0.925579
188	superpathway of adenosine nucleotides de novo biosynthesis II	10488.6	11489.4	9867.67	11817.5	0.131781	0.89215	0.614792	a	a	a	a	11489.4	11817.5	10488.6	9867.67	0.42877	0.926029
256	superpathway of adenosine nucleotides de novo biosynthesis I	10982	12186.2	10726.4	12681.1	0.115385	0.889612	0.699704	a	a	a	a	12186.2	12681.1	10982	10726.4	0.42877	0.926029
111	photorespiration	722.041	765.407	632.465	880.153	0.285839	0.899168	0.440767	a	a	a	a	765.407	880.153	722.041	632.465	0.53833	0.93037
218	superpathway of L-phenylalanine biosynthesis	463.856	522.708	290.286	640.269	0.292228	0.904873	0.436278	a	a	a	a	522.708	640.269	463.856	290.286	0.53833	0.930403
220	superpathway of L-tyrosine biosynthesis	463.58	522.533	290.153	639.758	0.292071	0.904326	0.436571	a	a	a	a	522.533	639.758	463.58	290.153	0.53833	0.930403
118	biotin biosynthesis II	361.938	378.989	285.782	463.409	0.231669	0.924754	0.307713	a	a	a	a	378.989	463.409	361.938	285.782	0.49665	0.946578
189	6-hydroxymethyl-dihydropterin diphosphate biosynthesis I	6943	7991.1	6950.49	8094.04	0.0859633	0.926377	0.938517	a	a	a	a	7991.1	8094.04	6943	6950.49	0.42877	0.946578
310	L-rhamnose degradation I	1988.58	2574.2	1941.11	2662.15	0.0503918	0.942693	0.832238	a	a	a	a	2574.2	2662.15	1988.58	1941.11	0.42877	0.960259
325	L-tyrosine degradation I	104.045	93.1066	68.3905	130.115	0.457679	0.947208	0.26572	a	a	a	a	93.1066	130.115	104.045	68.3905	0.647824	0.961871
179	glycogen degradation II (eukaryotic)	3.42189	1.8625	4.00448	1.43401	0.0578248	0.956205	0.626379	a	a	a	a	1.8625	1.43401	3.42189	4.00448	0.42877	0.966671
197	galactose degradation I (Leloir pathway)	9223.67	10697.6	9481.36	10555	0.178997	0.95783	0.831066	a	a	a	a	10697.6	10555	9223.67	9481.36	0.438102	0.966671
257	inosine-5-phosphate biosynthesis III	2715.09	2646.21	2459.34	2938.61	0.744776	0.961063	0.64876	a	a	a	a	2646.21	2938.61	2715.09	2459.34	0.87087	0.966959
146	L-glutamate and L-glutamine biosynthesis	9166.34	10635.8	9611.68	10186.2	0.260406	0.982431	0.624499	a	a	a	a	10635.8	10186.2	9166.34	9611.68	0.533321	0.985436
157	ethylmalonyl-CoA pathway	23.832	46.1641	25.3118	44.5932	0.140888	0.993857	0.912324	a	a	a	a	46.1641	44.5932	23.832	25.3118	0.42877	0.993857
